# Supplementary material for: Tumor-Infiltrating Immune Cell Landscapes in the Lymph Node Metastasis of Papillary Thyroid Cancer
Source: Curr Oncol. 2023 Feb 22;30(3):2625–41. doi: 10.3390/curroncol30030200 (PMC10046895; doi:10.3390/curroncol30030200)
Supplement: Supplementary file 1 [file curroncol-30-00200-s001.zip]

Archive with 1 entries (1 files):
- curroncol-2194153-supplementary.pdf
